# Supplementary material for: Determinants of Diabetes-Related Quality of Life in Saudi Arabia: A Nationwide Survey-Based Assessment of Demographic, Health, and Complication-Related Influences
Source: Medicina (Kaunas). 2025 Sep 1;61(9):1583. doi: 10.3390/medicina61091583 (PMC12471931; doi:10.3390/medicina61091583)
Supplement: Supplementary file 1 [file medicina-61-01583-s001.zip]

Archive with 1 entries (1 files):
- medicina-3771935-supplementary.pdf
